# Supplementary material for: Replication and exploratory analysis of 24 candidate risk polymorphisms for neural tube defects
Source: BMC Med Genet. 2014 Oct 8;15:102. doi: 10.1186/s12881-014-0102-9 (PMC4411759; doi:10.1186/s12881-014-0102-9)
Supplement: Additional file 1: Table S1. — Genotype counts for candidate SNPs in the NTD cases, fathers and mothers from the United Kingdom (England, Wales, and Northern Ireland). [file 12881_2014_102_MOESM1_ESM.xlsx]

## Sheet: Sheet1
Additional Table 1. Genotype counts for candidate SNPs in the NTD cases, fathers and mothers from the United Kingdom (England, Wales, and Northern Ireland).
	NTD Cases				NTD Fathers				NTD Mothers
FOLH1_rs11040291	CC	CT	TT	Total	CC	CT	TT	Total	CC	CT	TT	Total
	406	96	9	511	313	66	5	384	359	94	5	458
ADA_rs452159	GG	GT	TT	Total	GG	GT	TT	Total	GG	GT	TT	Total
	277	193	30	500	212	139	26	377	234	183	32	449
MTR_rs10925260	AA	CA	CC	Total	AA	CA	CC	Total	AA	CA	CC	Total
	73	257	181	511	59	175	152	386	61	205	194	460
CUBN_rs11254375	GG	GT	TT	Total	GG	GT	TT	Total	GG	GT	TT	Total
	65	240	195	500	51	173	152	376	61	226	162	449
GART_rs2070388	CC	GC	GG	Total	CC	GC	GG	Total	CC	GC	GG	Total
	6	79	427	512	3	75	305	383	4	80	374	458
MTHFD1_rs11627525	CC	TC	TT	Total	CC	TC	TT	Total	CC	TC	TT	Total
	430	76	4	510	319	64	3	386	387	69	2	458
PEMT_rs16961845	CC	CT	TT	Total	CC	CT	TT	Total	CC	CT	TT	Total
	449	61	3	513	342	40	2	384	397	61	2	460
COMT_rs174674	AA	GA	GG	Total	AA	GA	GG	Total	AA	GA	GG	Total
	49	208	245	502	29	151	195	375	44	181	224	449
GNMT_rs9462856	CC	CT	TT	Total	CC	CT	TT	Total	CC	CT	TT	Total
	144	259	103	506	115	183	82	380	135	204	116	455
CDKN2A_rs3218009	CC	GC	GG	Total	CC	GC	GG	Total	CC	GC	GG	Total
	391	111	8	510	306	69	10	385	347	107	5	459
DNMT3A_rs7560488	CC	TC	TT	Total	CC	TC	TT	Total	CC	TC	TT	Total
	80	245	186	511	73	194	117	384	65	224	166	455
PEMT_rs4646402	CC	CG	GG	Total	CC	CG	GG	Total	CC	CG	GG	Total
	183	255	69	507	147	171	62	380	153	228	77	458
MTHFD1_R653Q	AA	AG	GG	Total	AA	AG	GG	Total	AA	AG	GG	Total
	92	258	132	482	81	164	110	355	87	217	128	432
DNMT3B_rs6058896	CC	CT	TT	Total	CC	CT	TT	Total	CC	CT	TT	Total
	446	58	1	505	334	48	1	383	406	51	1	458
