# Supplementary material for: Replication and exploratory analysis of 24 candidate risk polymorphisms for neural tube defects
Source: BMC Med Genet. 2014 Oct 8;15:102. doi: 10.1186/s12881-014-0102-9 (PMC4411759; doi:10.1186/s12881-014-0102-9)
Supplement: Additional file 2: Table S2. — Genotype counts for candidate SNPs in the New York state NTD cases and controls by ethnicity and each analyzed NTD subtype. [file 12881_2014_102_MOESM2_ESM.xlsx]

## Sheet: Sheet1
Additional Table 2. Genotype counts for candidate SNPs in the New York state NTD cases and controls by ethnicity and each analyzed NTD subtype.
	Non-Hispanic White				Black				Hispanic
FOLH1_rs383028	GG	TG	TT	Total	GG	TG	TT	Total	GG	GG	TT	Total
Isolated SBa	1	31	125	157	0	12	52	64	1	16	61	78
Isolated NTDb	2	37	147	186	0	14	62	76	1	18	78	97
Mult. defect NTDc	0	6	37	43	0	6	15	21	0	0	14	14
Controls	14	165	755	934	3	64	338	405	3	77	395	475
ADA_rs6031682	CC	CG	GG	Total	CC	CG	GG	Total	CC	CG	GG	Total
Isolated SB	2	36	122	160	19	26	20	65	1	26	51	78
Isolated NTD	2	41	146	189	24	30	23	77	1	34	62	97
Mult. defect NTD	1	8	34	43	6	10	5	21	1	4	13	18
Controls	19	209	711	939	129	182	97	408	32	164	284	480
CDKN2A_rs7041637	AA	AC	CC	Total	AA	AC	CC	Total	AA	AC	CC	Total
Isolated SB	17	68	76	161	0	11	54	65	3	26	49	78
Isolated NTD	20	75	95	190	0	14	63	77	4	31	62	97
Mult. defect NTD	6	16	21	43	0	5	16	21	1	6	11	18
Controls	94	410	437	941	5	75	328	408	23	168	289	480
MFTC_rs17803441	CC	TC	TT	Total	CC	TC	TT	Total	CC	TC	TT	Total
Isolated SB	142	18	1	161	64	1	0	65	70	8	0	78
Isolated NTD	166	22	2	190	75	2	0	77	88	9	0	97
Mult. defect NTD	42	1	0	43	21	0	0	21	16	1	1	18
Controls	810	125	3	938	392	14	1	407	437	41	1	479
ARID1A_rs11247593	AA	GA	GG	Total	AA	GA	GG	Total	AA	GA	GG	Total
Isolated SB	13	59	87	159	11	33	21	65	20	40	18	78
Isolated NTD	18	72	98	188	11	42	24	77	28	48	21	97
Mult. defect NTD	5	5	33	43	3	7	11	21	5	10	3	18
Controls	57	348	536	941	46	195	167	408	123	227	130	480
MTHFD1L_rs2295083	AA	AG	GG	Total	AA	AG	GG	Total	AA	AG	GG	Total
Isolated SB	1	45	114	160	7	25	33	65	0	17	61	78
Isolated NTD	2	54	133	189	7	30	39	76	0	20	77	97
Mult. defect NTD	2	15	26	43	2	9	10	21	1	6	11	18
Controls	24	301	616	941	24	136	248	408	9	132	339	480
ALDH1A2_rs7169289	AA	AG	GG	Total	AA	AG	GG	Total	AA	AG	GG	Total
Isolated SB	101	50	10	161	54	11	0	65	56	20	2	78
Isolated NTD	120	60	10	190	61	16	0	77	68	26	3	97
Mult. defect NTD	25	18	0	43	16	2	3	21	9	9	0	18
Controls	607	294	38	939	283	104	19	406	341	129	9	479
CTH_rs12733999	CC	TC	TT	Total	CC	TC	TT	Total	CC	TC	TT	Total
Isolated SB	146	15	0	161	64	1	0	65	72	6	0	78
Isolated NTD	173	17	0	190	76	1	0	77	88	9	0	97
Mult. defect NTD	42	1	0	43	21	0	0	21	17	1	0	18
Controls	848	91	2	941	401	7	0	408	444	36	0	480
ENOSF1_rs1059384	CC	CT	TT	Total	CC	CT	TT	Total	CC	CT	TT	Total
Isolated SB	21	72	67	160	18	36	11	65	10	30	38	78
Isolated NTD	22	89	78	189	25	39	13	77	12	39	46	97
Mult. defect NTD	3	17	22	42	6	12	3	21	0	11	7	18
Controls	111	401	425	937	112	216	79	407	66	204	210	480
a Isolated SB are NTD cases with isolated spina bifida. Note that these are a subset of the Isolated NTDs. Total NTD cases can be calculated as the sum of Isolated NTD cases and Mult. defect NTD cases.
b Isolated NTD are NTD cases of any type (anencephaly, encephalocele or spina bifida) in the absence of other defects.
c Mult. defect NTD are NTD cases of any type (anencephaly, encephalocele or spina bifida) in the presence of at least one other defect.
